# Supplementary material for: Cross-utilisation of template RNAs by alphavirus replicases
Source: PLoS Pathog. 2020 Sep 4;16(9):e1008825. doi: 10.1371/journal.ppat.1008825 (PMC7498090; doi:10.1371/journal.ppat.1008825)
Supplement: S1 Data — (XLSX) [file ppat.1008825.s009.xlsx]

## Sheet: Fig 2
Figure 2A
	SINV			BFV			VEEV			CHIKV			ONNV			MAYV			RRV			SFV
Timepoint	1st repeat	2nd repeat	3rd repeat	1st repeat	2nd repeat	3rd repeat	1st repeat	2nd repeat	3rd repeat	1st repeat	2nd repeat	3rd repeat	1st repeat	2nd repeat	3rd repeat	1st repeat	2nd repeat	3rd repeat	1st repeat	2nd repeat	3rd repeat	1st repeat	2nd repeat	3rd repeat
4	275908	217071	251729	2129	2021	1923	7624	8471	8816	2511	2080	4963	1466	1989	1495	2279	2268	2272	2137	2131	2223	97188	163267	133415
8	74691208	53191888	40438856	3133206	2965257	5529841	5450984	4579171	3632595	8870124	5350523	9894195	623734	411619	353021	904454	945963	1286074	3222726	2395807	2390110	26738556	32711322	40494556
12	257492416	280184512	286226848	35625224	52393520	72909040	27559040	22182600	23113718	143571536	112170832	136837904	9144824	6078083	7925003	24879750	25822290	33621864	63672140	54834900	39420104	153317264	118614920	157508320
16	918510208	1052637440	881559680	221716096	239289520	297944832	99491376	87549816	78057056	683493888	702335616	737557248	46580720	26463104	37737180	140439760	162982336	198532928	232311760	272570368	220270144	459827008	446301280	376639200
18	1066578560	1707438080	682629632	413144992	390089856	449854144	146508528	132110952	132211904	1537534080	1042331712	1108503168	68674296	45984004	55572668	288456416	249469312	366171712	241409632	385216640	197292032	537257728	386841952	747909824
20	2629480640	1566669440	1326454144	534648064	721939776	769995136	175733520	114535576	157945536	1672242304	997676672	1585087744	121518200	73570176	58357916	556351808	497789120	438573312	540999488	490167872	350589792	781318656	459756768	522699200
22	2277162720	2058418400	2118835680	801241600	895295168	812748544	205283616	226800608	163460800	3725833280	2210377760	2366281920	150924336	106940408	120112432	612022400	702088064	858153792	598824704	776943296	733369984	1125324416	1040042560	808803200
24	3348592320	2693005760	2282556160	982630784	960318400	1176486912	230632096	249445776	227575952	4858212800	4039617920	3254578560	228734944	106952904	195504656	1037314368	841693184	1224474496	1084003328	635760192	932952064	1065863296	920740544	837931904
48	2919072000	2580944160	2730487680	3519454720	3126457280	4152905280	533302048	671128768	542317376	5278769600	4892408320	4583304320	228734944	106952904	195504656	6392338560	6694645760	5924378880	5887651840	4366062080	5208932480	4567000000	2513300000	2486226720
Figure 2B
		Fluc						Fluc						Gluc						Gluc
Template	Replicase	1st repeat	2nd repeat	3rd repeat		Template	Replicase	1st repeat	2nd repeat	3rd repeat		Template	Replicase	1st repeat	2nd repeat	3rd repeat		Template	Replicase	1st repeat	2nd repeat	3rd repeat
SINV	SINV	36466400	38426128	34025884		SINV	SINV GAA	131878	84618	96362		SINV	SINV	38700064	47002556	43513788		SINV	SINV GAA	2590	1421	6629
BFV	BFV	2640192	1824561	2627347		BFV	BFV GAA	18987	11557	11557		BFV	BFV	3351570	3691709	3823643		BFV	BFV GAA	952	794	952
EILV 37C	EILV 37C	45071	41991	51908		EILV 37C	EILV 37C GAA	80513	71310	58654		EILV 37C	EILV 37C	5912	6047	6576		EILV 37C	EILV 37C GAA	6692	5306	4039
EILV 28C	EILV 28C	112114	81672	83529		EILV 28C	EILV 28C GAA	31663	35956	29001		EILV 28C	EILV 28C	512362	377188	535591		EILV 28C	EILV 28C GAA	2350	3267	1867
VEEV	VEEV	115655	114206	111027		VEEV	VEEV GAA	3414	1678	1678		VEEV	VEEV	7013676	7915552	8374259		VEEV	VEEV GAA	808	376	347
CHIKV	CHIKV	9576784	9013142	8198135		CHIKV	CHIKV GAA	27858	37901	36472		CHIKV	CHIKV	33090882	41617264	38497172		CHIKV	CHIKV GAA	3133	872	772
ONNV	ONNV	702434	731892	542090		ONNV	ONNV GAA	61769	50163	43661		ONNV	ONNV	1688185	2074527	2069809		ONNV	ONNV GAA	2482	636	542
MAYV	MAYV	27848158	35442844	29142764		MAYV	MAYV GAA	27776	32593	24283		MAYV	MAYV	6240633	9460523	8888061		MAYV	MAYV GAA	618	292	265
RRV	RRV	15446446	14839024	4524126		RRV	RRV GAA	5471	7508	4925		RRV	RRV	16462781	18008742	17284052		RRV	RRV GAA	977	403	363
SFV	SFV	7633018	9730900	9519860		SFV	SFV GAA	4542	2071	4228		SFV	SFV	7408383	8870442	10934471		SFV	SFV GAA	760	282	250

## Sheet: Fig 3
Figure 3A
	SINV			BFV			EILV			VEEV			CHIKV			ONNV			MAYV			RRV			SFV
Timepoint	1st repeat	2nd repeat	3rd repeat	1st repeat	2nd repeat	3rd repeat	1st repeat	2nd repeat	3rd repeat	1st repeat	2nd repeat	3rd repeat	1st repeat	2nd repeat	3rd repeat	1st repeat	2nd repeat	3rd repeat	1st repeat	2nd repeat	3rd repeat	1st repeat	2nd repeat	3rd repeat	1st repeat	2nd repeat	3rd repeat
12	3038973	2473561	951146	55500.2	59009.8	49307.8	1015755	1091729	541954	430932	423518	383922	444750	455750	478000	2446.75	2210.5	4098.5	169022	122642	108508	101469	103432	98551.5	625213	457101	385577
24	33285310	21296132	30131858	1146168	1148384	935455	9973064	9169274	7212465	3990416	3530348	3220749	1915750	2093500	2200375	24727.2	22323.5	26767	5761811	4905004	6259999	4460404	3826545	4317657	22762958	18906932	13539162
36	91572544	76216408	59715268	2336231	2577300	2315713	18688978	18720626	13997313	6797505	6935939	5970888	3779750	4426875	3562375	64114	59276.8	23750	20589510	21455426	7309097	17024502	13641587	11160148	52759364	48806452	63044244
48	191000000	163000000	156000000	3811102	3933643	2984667	37636592	33916680	26205126	12887196	9312039	8169026	4874625	4474750	5941500	104742	96682	84637.8	42890232	44863836	39272456	34837396	32324714	23072476	95999728	80512760	76910448
54	297000000	236000000	183000000	5889302	4993977	5556538	49390964	55766580	39907160	17272692	13637785	10298140	7231125	7322125	8481500	128802	125882	118954	75493552	67430792	68641880	44658416	46945660	32158608	103000000	97731336	110000000
60	316000000	306000000	251000000	6271466	5073203	4729911	54444384	40227888	51137528	15169157	13989099	11786687	7947375	7814250	6364625	161391	144908	127063	106000000	99156856	88227656	58109004	62165440	64678588	155000000	122000000	143000000
66	438000000	321000000	291000000	8300681	5888679	5843436	76828920	90551608	69836864	14849663	19588678	10098418	10470750	10709125	8392875	125261	139044	84637.8	41518488	121000000	93116536	72022680	94678528	75062912	179000000	174000000	128000000
72	471000000	346000000	395000000	8383669	7249598	7201331	81761088	73367896	18640674	17267420	16300525	15270962	7947375	7814250	6364625	86046	198464	187888	144000000	181000000	147000000	86501456	88694352	114000000	172000000	172000000	80656152
144	259000000	265000000	247000000	5584446	5098614	5244710	53011384	51117388	54389624	13508944	10633821	11481870	3779750	4426875	3562375	124007	164024	109199	73898120	128000000	73824136	101000000	113000000	85968568	120000000	62531548	124000000
Figure 3B
		Fluc						Fluc						Gluc						Gluc
Template	Replicase	1st repeat	2nd repeat	3rd repeat		Template	Replicase	1st repeat	2nd repeat	3rd repeat		Template	Replicase	1st repeat	2nd repeat	3rd repeat		Template	Replicase	1st repeat	2nd repeat	3rd repeat
SINV	SINV	78628	141521	77028		SINV	SINV GAA	24913	18374	4644		SINV	SINV	1306042	1375288	1158438		SINV	SINV GAA	287	547	1152
BFV	BFV	5516	5802	5537		BFV	BFV GAA	6810	6964	10013		BFV	BFV	5396	14219	9766		BFV	BFV GAA	177	219	104
EILV	EILV	112869	71799	70024		EILV	EILV GAA	4145	4232	2336		EILV	EILV	504947	853547	401279		EILV	EILV GAA	113	89	104
VEEV	VEEV	28596	24634	49005		VEEV	VEEV GAA	1946	1255	1332		VEEV	VEEV	81691	118358	126079		VEEV	VEEV GAA	66	61	55
CHIKV	CHIKV	17010	12510	7966		CHIKV	CHIKV GAA	125	102	88		CHIKV	CHIKV	142194	91723	132021		CHIKV	CHIKV GAA	102	78	86
ONNV	ONNV	13941	11466	17350		ONNV	ONNV GAA	2565	5655	8554		ONNV	ONNV	496	845	470		ONNV	ONNV GAA	195	204	311
MAYV	MAYV	9160	15626	8736		MAYV	MAYV GAA	4250	2800	1895		MAYV	MAYV	39254	80180	28088		MAYV	MAYV GAA	127	121	118
RRV	RRV	4719	2784	3558		RRV	RRV GAA	1246	1041	3244		RRV	RRV	319401	123220	120547		RRV	RRV GAA	167	173	909
SFV	SFV	71022	83456	77698		SFV	SFV GAA	2508	1703	3777		SFV	SFV	299538	441494	225002		SFV	SFV GAA	266	209	223
Figure 3D
HEK293T	GTU-EGFP				C6/36	Ubi-EGFP
	1st repeat	2nd repeat	3rd repeat			1st repeat	2nd repeat	3rd repeat
Live cells %	63.603	65.987	63.587		Live cells %	85.02	82.923	81.057
R1 gated %	28.783	27.65	27.27		R1 gated %	16.302	16.206	19.504
	HSPolI-ZsG-CHIKV + CMV-P1234-CHIKV					AlbPolI-ZsG-CHIKV + Ubi-P1234-CHIKV
	1st repeat	2nd repeat	3rd repeat			1st repeat	2nd repeat	3rd repeat
Live cells %	62.96	61.967	63.767		Live cells %	81.767	80.843	80.417
R1 gated %	7.083	10.207	6.703		R1 gated %	0.25	0.423	0.29

## Sheet: Fig 4
Figure 4A
		Fluc						Fluc						Gluc						Gluc
Template	Replicase	1st repeat	2nd repeat	3rd repeat		Template	Replicase	1st repeat	2nd repeat	3rd repeat		Template	Replicase	1st repeat	2nd repeat	3rd repeat		Template	Replicase	1st repeat	2nd repeat	3rd repeat
CHIKV	SINV	727382	705379	577997		CHIKV	SINV GAA	20722	35005	36326		CHIKV	SINV	7331	9355	8745		CHIKV	SINV GAA	830	1244	1063
	BFV	152059	85787	115496			BFV GAA	21131	6998	27726			BFV	4235	5847	3999			BFV GAA	1436	1256	1419
	EILV	31099	42536	35216			EILV GAA	24372	26231	20656			EILV	17126	24848	18715			EILV GAA	12034	11369	9104
	VEEV	8104	7818	7369			VEEV GAA	5420	6431	7770			VEEV	9687	13473	13487			VEEV GAA	1472	810	837
	CHIKV	9576784	9013142	8198135			CHIKV GAA	27858	37901	36472			CHIKV	33090882	41617264	38497172			CHIKV GAA	3133	872	772
	ONNV	266299	229568	196183			ONNV GAA	20659	28469	26829			ONNV	1723434	1658945	1589559			ONNV GAA	1595	1008	910
	MAYV	14580058	14026455	14208564			MAYV GAA	25204	44434	39064			MAYV	8859939	12917125	12468695			MAYV GAA	1246	1092	926
	RRV	784452	656923	175685			RRV GAA	46064	80357	26644			RRV	179473	218447	151282			RRV GAA	1741	2363	668
	SFV	5272677	5392827	5760401			SFV GAA	26802	30009	31978			SFV	246559	271685	353062			SFV GAA	1088	1096	10488
Figure 4B
		Fluc						Fluc						Gluc						Gluc
Template	Replicase	1st repeat	2nd repeat	3rd repeat		Template	Replicase	1st repeat	2nd repeat	3rd repeat		Template	Replicase	1st repeat	2nd repeat	3rd repeat		Template	Replicase	1st repeat	2nd repeat	3rd repeat
ONNV	SINV	328469	343099	164623		ONNV	SINV GAA	66969	64679	58423		ONNV	SINV	4809	6936	6140		ONNV	SINV GAA	1596	1474	1301
	BFV	62657	70168	61389			BFV GAA	18500	18011	16615			BFV	2022	2325	2348			BFV GAA	644	703	635
	EILV	28168	32136	28377			EILV GAA	20444	24417	20423			EILV	10493	11807	10762			EILV GAA	6849	8578	6681
	VEEV	13336	17267	13529			VEEV GAA	12296	12993	11350			VEEV	2833	4433	4114			VEEV GAA	1863	1542	1253
	CHIKV	15446795	17256106	7441624			CHIKV GAA	30661	31274	33064			CHIKV	26332582	36386064	18924960			CHIKV GAA	1541	12179	516
	ONNV	702434	731892	542090			ONNV GAA	61769	50163	43661			ONNV	1688185	2074527	2069809			ONNV GAA	2482	636	542
	MAYV	16419821	21241902	17027104			MAYV GAA	68296	68879	59985			MAYV	6428380	11428950	10667396			MAYV GAA	1282	777	799
	RRV	394646	1455019	1457861			RRV GAA	74753	74138	76926			RRV	172744	450338	480678			RRV GAA	1472	1458	1533
	SFV	4239356	4771652	5273051			SFV GAA	38847	47280	37646			SFV	148228	220616	248108			SFV GAA	710	781	647
Figure 4C
		Fluc						Fluc						Gluc						Gluc
Template	Replicase	1st repeat	2nd repeat	3rd repeat		Template	Replicase	1st repeat	2nd repeat	3rd repeat		Template	Replicase	1st repeat	2nd repeat	3rd repeat		Template	Replicase	1st repeat	2nd repeat	3rd repeat
RRV	SINV	210601	169424	165564		RRV	SINV GAA	11552	7506	9309		RRV	SINV	277413	334214	362556		RRV	SINV GAA	722	407	427
	BFV	5087	7136	11195			BFV GAA	3882	3069	3497			BFV	9863	14975	13397			BFV GAA	474	363	374
	EILV	4790	5098	5509			EILV GAA	2964	3827	3680			EILV	5932	7718	7016			EILV GAA	4118	3411	2560
	VEEV	1771	2113	2373			VEEV GAA	749	1547	1543			VEEV	991	2024	22989			VEEV GAA	297	331	303
	CHIKV	187970	217054	272302			CHIKV GAA	5355	4340	5153			CHIKV	1060551	1536017	1646515			CHIKV GAA	400	325	318
	ONNV	15972	14695	12094			ONNV GAA	5249	5532	5562			ONNV	54890	54727	45488			ONNV GAA	473	291	333
	MAYV	1637833	2350742	2114815			MAYV GAA	9283	8753	8385			MAYV	5664233	8259007	7346181			MAYV GAA	926	423	390
	RRV	15446446	14839024	4524126			RRV GAA	5471	7508	4925			RRV	16462781	18008742	17284052			RRV GAA	977	403	363
	SFV	7633018	9730900	9519860			SFV GAA	4542	2071	4228			SFV	7408383	8870442	10934471			SFV GAA	760	282	250
Figure 4D
		Fluc						Fluc						Gluc						Gluc
Template	Replicase	1st repeat	2nd repeat	3rd repeat		Template	Replicase	1st repeat	2nd repeat	3rd repeat		Template	Replicase	1st repeat	2nd repeat	3rd repeat		Template	Replicase	1st repeat	2nd repeat	3rd repeat
SFV	SINV	3890668	3924042	2559310		SFV	SINV GAA	14953	16984	14389		SFV	SINV	109278	124330	114799		SFV	SINV GAA	783	781	673
	BFV	22839	19123	18520			BFV GAA	13060	14304	12965			BFV	1482	1714	2036			BFV GAA	1006	1172	845
	EILV	23417	24693	30231			EILV GAA	40599	45567	32559			EILV	21350	19819	21299			EILV GAA	24262	21663	12354
	VEEV	9312	10154	23392			VEEV GAA	6281	4900	8337			VEEV	4559	4025	4541			VEEV GAA	774	661	934
	CHIKV	9344226	5544216	14185814			CHIKV GAA	25701	22439	22143			CHIKV	758500	593796	1382050			CHIKV GAA	757	768	639
	ONNV	89344	79991	111578			ONNV GAA	15357	18604	13265			ONNV	12584	14414	18549			ONNV GAA	706	675	549
	MAYV	28067652	27152214	30765424			MAYV GAA	28678	25886	7466			MAYV	4635541	6356658	6397282			MAYV GAA	1028	701	235
	RRV	53343676	57833996	50040648			RRV GAA	32554	27587	3870			RRV	4364019	5260853	4341640			RRV GAA	1293	1124	173
	SFV	15738997	28070050	28081098			SFV GAA	26907	23339	22554			SFV	3204292	4834420	4462745			SFV GAA	920	734	699
Figure 4E
		Fluc						Fluc						Gluc						Gluc
Template	Replicase	1st repeat	2nd repeat	3rd repeat		Template	Replicase	1st repeat	2nd repeat	3rd repeat		Template	Replicase	1st repeat	2nd repeat	3rd repeat		Template	Replicase	1st repeat	2nd repeat	3rd repeat
MAYV	SINV	1937546	1694215	1758382		MAYV	SINV GAA	13997	11691	9651		MAYV	SINV	44133	49689	61438		MAYV	SINV GAA	311	326	260
	BFV	34856	30187	47044			BFV GAA	7393	6633	6867			BFV	1562	1907	1564			BFV GAA	344	265	322
	EILV	38464	42215	39211			EILV GAA	21965	26601	22856			EILV	12833	14911	11115			EILV GAA	7407	5934	4560
	VEEV	10210	8364	7209			VEEV GAA	3212	3939	4304			VEEV	5092	3473	2156			VEEV GAA	247	284	269
	CHIKV	3525342	3817901	3577224			CHIKV GAA	9946	10415	9523			CHIKV	1384292	1889897	1801672			CHIKV GAA	282	197	221
	ONNV	98413	99758	71441			ONNV GAA	18990	15657	12329			ONNV	52055	75319	62197			ONNV GAA	416	273	176
	MAYV	27848158	35442844	29142764			MAYV GAA	27776	32593	24283			MAYV	6240633	9460523	8888061			MAYV GAA	618	292	265
	RRV	20507074	23665948	5390582			RRV GAA	12128	8386	10497			RRV	691266	852898	784413			RRV GAA	384	225	288
	SFV	20607306	17858444	9680884			SFV GAA	12082	12365	14647			SFV	569561	763992	698535			SFV GAA	234	214	193

## Sheet: Fig 5
Figure 5A
		Fluc						Fluc						Gluc						Gluc
Template	Replicase	1st repeat	2nd repeat	3rd repeat		Template	Replicase	1st repeat	2nd repeat	3rd repeat		Template	Replicase	1st repeat	2nd repeat	3rd repeat		Template	Replicase	1st repeat	2nd repeat	3rd repeat
SINV	SINV	36466400	38426128	34025884		SINV	SINV GAA	131878	84618	96362		SINV	SINV	38700064	47002556	43513788		SINV	SINV GAA	2590	1421	6629
	BFV	2048619	5225890	5134492			BFV GAA	42117	29932	28454			BFV	5521970	6375981	6095335			BFV GAA	2699	1967	2020
	EILV	44816	90611	64047			EILV GAA	21084	60025	60075			EILV	151631	176191	134693			EILV GAA	13082	31805	22844
	VEEV	15801	19168	19600			VEEV GAA	17014	15021	18266			VEEV	213091	250311	361425			VEEV GAA	1857	1790	1419
	CHIKV	10768232	12276720	11743229			CHIKV GAA	76455	68867	71693			CHIKV	24826462	30985778	34396396			CHIKV GAA	4037	996	1007
	ONNV	113747	130071	144313			ONNV GAA	65480	78380	63755			ONNV	99542	116793	156321			ONNV GAA	1754	1074	935
	MAYV	13445961	14461689	14436695			MAYV GAA	110735	111335	87098			MAYV	4148822	5458398	5742619			MAYV GAA	1463	1216	1021
	RRV	12158086	12967300	11459319			RRV GAA	99792	102945	95620			RRV	4439177	6675908	5897551			RRV GAA	1754	1697	1534
	SFV	33410264	32324684	35033792			SFV GAA	92792	91245	82718			SFV	3245432	3495861	4088451			SFV GAA	1141	981	793
Figure 5B
		Fluc						Fluc						Gluc						Gluc
Template	Replicase	1st repeat	2nd repeat	3rd repeat		Template	Replicase	1st repeat	2nd repeat	3rd repeat		Template	Replicase	1st repeat	2nd repeat	3rd repeat		Template	Replicase	1st repeat	2nd repeat	3rd repeat
BFV	SINV	154708	161177	219415		BFV	SINV GAA	16074	8734	8734		BFV	SINV	214087	163222	161298		BFV	SINV GAA	862	628	862
	BFV	2640192	1824561	2627347			BFV GAA	18987	11557	11557			BFV	3351570	3691709	3823643			BFV GAA	952	794	952
	EILV	18404	26488	20547			EILV GAA	15320	21624	21692			EILV	34630	29264	28734			EILV GAA	22368	25187	21367
	VEEV	5101	5134	5003			VEEV GAA	3414	1678	1678			VEEV	60128	96705	82660			VEEV GAA	521	324	521
	CHIKV	771682	538620	692586			CHIKV GAA	7889	7760	7760			CHIKV	1319065	1171250	1629303			CHIKV GAA	508	409	508
	ONNV	24097	23175	24765			ONNV GAA	12786	11688	11688			ONNV	18997	19579	24651			ONNV GAA	633	380	633
	MAYV	975675	1190747	1082709			MAYV GAA	12488	21018	21018			MAYV	1390267	2470800	2425905			MAYV GAA	764	645	764
	RRV	9147073	6340755	8300481			RRV GAA	14050	21700	21700			RRV	4286531	4555972	6727653			RRV GAA	796	1675	796
	SFV	20449076	24923534	26769934			SFV GAA	25120	27752	27752			SFV	1300713	1433223	1555772			SFV GAA	1200	1061	1200
Figure 5C
		Fluc						Fluc						Gluc						Gluc
Template	Replicase	1st repeat	2nd repeat	3rd repeat		Template	Replicase	1st repeat	2nd repeat	3rd repeat		Template	Replicase	1st repeat	2nd repeat	3rd repeat		Template	Replicase	1st repeat	2nd repeat	3rd repeat
VEEV	SINV	592437	660693	980700		VEEV	SINV GAA	19692	12855	12349		VEEV	SINV	6770	3475	4301		VEEV	SINV GAA	594	387	465
	BFV	688251	854940	1257566			BFV GAA	6935	6314	5225			BFV	255891	204232	298989			BFV GAA	354	467	246
	EILV	39565	40369	40345			EILV GAA	4928	2930	1039			EILV	4344	3506	3647			EILV GAA	602	445	486
	VEEV	115655	114206	111027			VEEV GAA	3414	1678	1678			VEEV	7013676	7915552	8374259			VEEV GAA	808	376	347
	CHIKV	1328203	1463458	1487073			CHIKV GAA	11921	7432	5701			CHIKV	1878099	1919653	2126215			CHIKV GAA	517	364	195
	ONNV	59462	46797	35444			ONNV GAA	12100	13158	14715			ONNV	50575	55242	41051			ONNV GAA	404	326	321
	MAYV	1362484	1058910	661291			MAYV GAA	17220	19882	6527			MAYV	311225	302710	200499			MAYV GAA	352	373	720
	RRV	3405499	823262	2399304			RRV GAA	12981	11742	14686			RRV	1010700	943907	1052417			RRV GAA	388	349	414
	SFV	5840451	9471685	8052291			SFV GAA	11956	10722	10147			SFV	140738	434205	442229			SFV GAA	380	268	291
Figure 5D
		Fluc						Fluc						Gluc						Gluc
Template	Replicase	1st repeat	2nd repeat	3rd repeat		Template	Replicase	1st repeat	2nd repeat	3rd repeat		Template	Replicase	1st repeat	2nd repeat	3rd repeat		Template	Replicase	1st repeat	2nd repeat	3rd repeat
EILV	SINV	18193000	13042824	13386550		EILV	SINV GAA	14807	13031	14194		EILV	SINV	4995924	3472409	4585931		EILV	SINV GAA	860	881	819
	BFV	3225083	1742490	2657113			BFV GAA	12743	12825	14469			BFV	930345	699044	1243306			BFV GAA	1294	1196	1110
	EILV	112114	81672	83529			EILV GAA	31663	35956	29001			EILV	512362	377188	535591			EILV GAA	2350	3267	1867
	VEEV	10685	10550	11656			VEEV GAA	3466	4416	4038			VEEV	4251	3049	4431			VEEV GAA	894	982	927
	CHIKV	775357	568491	508827			CHIKV GAA	9730	12111	7924			CHIKV	1152752	886739	1080809			CHIKV GAA	570	757	321
	ONNV	130055	153295	101104			ONNV GAA	12550	10932	10171			ONNV	344494	329318	268025			ONNV GAA	915	442	368
	MAYV	6173293	9302668	6358849			MAYV GAA	19058	18030	16166			MAYV	3644219	6889610	5060188			MAYV GAA	1161	543	440
	RRV	965529	726569	448787			RRV GAA	19392	26131	19887			RRV	922434	652940	434229			RRV GAA	1148	1069	810
	SFV	25962298	36685944	26828558			SFV GAA	19372	9386	18653			SFV	3752037	4358753	3050617			SFV GAA	886	855	675

## Sheet: Fig 7
Figure 7A
		Fluc						Fluc						Gluc						Gluc
Template	Replicase	1st repeat	2nd repeat	3rd repeat		Template	Replicase	1st repeat	2nd repeat	3rd repeat		Template	Replicase	1st repeat	2nd repeat	3rd repeat		Template	Replicase	1st repeat	2nd repeat	3rd repeat
CHIKV	SINV	581	439	438		CHIKV	SINV GAA	441	875	520		CHIKV	SINV	275	168	181		CHIKV	SINV GAA	574	195	214
	BFV	132	203	181			BFV GAA	376	476	170			BFV	236	163	149			BFV GAA	217	127	122
	EILV	341	513	474			EILV GAA	218	378	189			EILV	192	172	159			EILV GAA	163	135	213
	VEEV	143	230	476			VEEV GAA	70	42	100			VEEV	281	166	165			VEEV GAA	94	97	83
	CHIKV	17010	12510	7966			CHIKV GAA	125	102	88			CHIKV	142194	91723	132021			CHIKV GAA	102	78	86
	ONNV	5893	2731	2402			ONNV GAA	6198	4995	5409			ONNV	355	437	598			ONNV GAA	278	345	156
	MAYV	23223	27646	17660			MAYV GAA	1319	563	720			MAYV	433185	906998	549393			MAYV GAA	193	247	163
	RRV	941	740	533			RRV GAA	523	516	739			RRV	292	327	403			RRV GAA	429	505	254
	SFV	5202	566	505			SFV GAA	322	400	264			SFV	9012	279	653			SFV GAA	144	150	133
Figure 7B
		Fluc						Fluc						Gluc						Gluc
Template	Replicase	1st repeat	2nd repeat	3rd repeat		Template	Replicase	1st repeat	2nd repeat	3rd repeat		Template	Replicase	1st repeat	2nd repeat	3rd repeat		Template	Replicase	1st repeat	2nd repeat	3rd repeat
ONNV	SINV	1201	352	591		ONNV	SINV GAA	1927	1387	896		ONNV	SINV	296	362	203		ONNV	SINV GAA	196	149	152
	BFV	391	683	716			BFV GAA	1486	879	934			BFV	173	197	149			BFV GAA	92	95	119
	EILV	643	556	732			EILV GAA	533	574	1100			EILV	208	290	182			EILV GAA	140	152	126
	VEEV	1392	1382	1091			VEEV GAA	950	999	1671			VEEV	235	149	129			VEEV GAA	105	88	107
	CHIKV	8148	10291	8731			CHIKV GAA	201	77	151			CHIKV	7545	19917	22023			CHIKV GAA	100	84	75
	ONNV	13941	11466	17350			ONNV GAA	2565	5655	8554			ONNV	496	845	470			ONNV GAA	195	204	311
	MAYV	13174	10814	12356			MAYV GAA	1149	1035	1337			MAYV	125627	168457	421984			MAYV GAA	149	135	128
	RRV	902	779	1724			RRV GAA	2671	2761	3079			RRV	297	492	179			RRV GAA	174	143	148
	SFV	1166	865	1194			SFV GAA	578	267	514			SFV	277	242	370			SFV GAA	143	130	94
Figure 7C
		Fluc						Fluc						Gluc						Gluc
Template	Replicase	1st repeat	2nd repeat	3rd repeat		Template	Replicase	1st repeat	2nd repeat	3rd repeat		Template	Replicase	1st repeat	2nd repeat	3rd repeat		Template	Replicase	1st repeat	2nd repeat	3rd repeat
RRV	SINV	284	542	173		RRV	SINV GAA	285	243	71		RRV	SINV	312	246	724		RRV	SINV GAA	80	172	211
	BFV	111	138	106			BFV GAA	104	110	407			BFV	198	357	326			BFV GAA	124	148	206
	EILV	212	196	121			EILV GAA	152	190	64			EILV	189	165	151			EILV GAA	107	141	416
	VEEV	94	175	50			VEEV GAA	74	200	190			VEEV	178	165	173			VEEV GAA	87	115	163
	CHIKV	1170	1508	1656			CHIKV GAA	144	151	188			CHIKV	1019	2887	27307			CHIKV GAA	85	106	112
	ONNV	322	312	517			ONNV GAA	715	288	693			ONNV	314	241	237			ONNV GAA	197	133	162
	MAYV	528	739	317			MAYV GAA	96	67	68			MAYV	66058	59155	35966			MAYV GAA	121	80	124
	RRV	4719	2784	3558			RRV GAA	1246	1041	3244			RRV	319401	123220	120547			RRV GAA	167	173	909
	SFV	2219	2216	5176			SFV GAA	319	89	78			SFV	340669	286104	286658			SFV GAA	121	97	129
Figure 7D
		Fluc						Fluc						Gluc						Gluc
Template	Replicase	1st repeat	2nd repeat	3rd repeat		Template	Replicase	1st repeat	2nd repeat	3rd repeat		Template	Replicase	1st repeat	2nd repeat	3rd repeat		Template	Replicase	1st repeat	2nd repeat	3rd repeat
SFV	SINV	555	328	526		SFV	SINV GAA	577	654	643		SFV	SINV	511	958	467		SFV	SINV GAA	353	427	406
	BFV	123	132	179			BFV GAA	405	494	304			BFV	254	536	222			BFV GAA	241	229	444
	EILV	153	109	1342			EILV GAA	175	307	134			EILV	277	550	357			EILV GAA	313	363	255
	VEEV	199	280	339			VEEV GAA	291	339	376			VEEV	160	377	184			VEEV GAA	167	193	241
	CHIKV	2557	12974	27960			CHIKV GAA	188	165	121			CHIKV	953	4696	13698			CHIKV GAA	95	103	98
	ONNV	8001	6752	6389			ONNV GAA	4070	3035	3471			ONNV	417	861	653			ONNV GAA	368	418	445
	MAYV	11912	14039	23071			MAYV GAA	823	742	1061			MAYV	40025	49043	56856			MAYV GAA	185	266	192
	RRV	18085	60597	68873			RRV GAA	2000	1908	1599			RRV	34659	23717	32436			RRV GAA	445	681	719
	SFV	71022	83456	77698			SFV GAA	2508	1703	3777			SFV	299538	441494	225002			SFV GAA	266	209	223
Figure 7E
		Fluc						Fluc						Gluc						Gluc
Template	Replicase	1st repeat	2nd repeat	3rd repeat		Template	Replicase	1st repeat	2nd repeat	3rd repeat		Template	Replicase	1st repeat	2nd repeat	3rd repeat		Template	Replicase	1st repeat	2nd repeat	3rd repeat
MAYV	SINV	109	240	816		MAYV	SINV GAA	533	1596	1202		MAYV	SINV	277	284	180		MAYV	SINV GAA	194	200	201
	BFV	512	158	294			BFV GAA	259	250	393			BFV	122	189	115			BFV GAA	99	164	133
	EILV	125	61	201			EILV GAA	287	860	167			EILV	157	159	99			EILV GAA	116	166	148
	VEEV	150	99	224			VEEV GAA	191	160	276			VEEV	136	153	114			VEEV GAA	131	110	102
	CHIKV	2147	16783	3811			CHIKV GAA	165	121	144			CHIKV	2625	44754	4322			CHIKV GAA	84	95	96
	ONNV	1626	1579	2123			ONNV GAA	917	1057	1106			ONNV	473	462	276			ONNV GAA	115	118	134
	MAYV	9160	15626	8736			MAYV GAA	4250	2800	1895			MAYV	39254	80180	28088			MAYV GAA	127	121	118
	RRV	189029	107626	137410			RRV GAA	699	1007	766			RRV	86138	27594	34622			RRV GAA	165	213	131
	SFV	50188	102223	192410			SFV GAA	566	309	527			SFV	253915	43990	183904			SFV GAA	87	126	119

## Sheet: Fig 8
Figure 8A
		Fluc						Fluc						Gluc						Gluc
Template	Replicase	1st repeat	2nd repeat	3rd repeat		Template	Replicase	1st repeat	2nd repeat	3rd repeat		Template	Replicase	1st repeat	2nd repeat	3rd repeat		Template	Replicase	1st repeat	2nd repeat	3rd repeat
SINV	SINV	78628	141521	77028		SINV	SINV GAA	24913	18374	4644		SINV	SINV	1306042	1375288	1158438		SINV	SINV GAA	287	547	1152
	BFV	955	1641	1252			BFV GAA	381	719	401			BFV	2082	16936	2723			BFV GAA	199	260	301
	EILV	2529	5968	2838			EILV GAA	310	725	833			EILV	3179	17475	8015			EILV GAA	729	302	358
	VEEV	849	583	644			VEEV GAA	721	606	766			VEEV	3597	525	8882			VEEV GAA	139	156	150
	CHIKV	7023	2776	1351			CHIKV GAA	122	100	90			CHIKV	77501	16507	25949			CHIKV GAA	77	73	89
	ONNV	1089	341	595			ONNV GAA	2541	1548	1421			ONNV	716	1784	3910			ONNV GAA	466	373	424
	MAYV	3703	37054	13185			MAYV GAA	1151	622	661			MAYV	52812	288700	84592			MAYV GAA	1250	300	279
	RRV	3182	12491	5031			RRV GAA	2091	2047	2389			RRV	4371	65935	7205			RRV GAA	1062	717	860
	SFV	51233	46895	86730			SFV GAA	1524	616	1354			SFV	103621	220460	453160			SFV GAA	5601	266	455
Figure 8B
		Fluc						Fluc						Gluc						Gluc
Template	Replicase	1st repeat	2nd repeat	3rd repeat		Template	Replicase	1st repeat	2nd repeat	3rd repeat		Template	Replicase	1st repeat	2nd repeat	3rd repeat		Template	Replicase	1st repeat	2nd repeat	3rd repeat
BFV	SINV	527	581	409		BFV	SINV GAA	682	655	1276		BFV	SINV	264	384	174		BFV	SINV GAA	259	285	128
	BFV	5516	5802	5537			BFV GAA	6810	6964	10013			BFV	5396	14219	9766			BFV GAA	177	219	104
	EILV	658	530	437			EILV GAA	561	679	620			EILV	304	290	215			EILV GAA	256	307	131
	VEEV	887	587	642			VEEV GAA	487	437	761			VEEV	4660	5357	9034			VEEV GAA	145	125	82
	CHIKV	5855	2910	4415			CHIKV GAA	122	141	155			CHIKV	17294	18387	19825			CHIKV GAA	126	142	158
	ONNV	1974	2026	4257			ONNV GAA	1441	1096	509			ONNV	399	427	541			ONNV GAA	221	258	317
	MAYV	732	983	4246			MAYV GAA	482	665	604			MAYV	9460	20493	258824			MAYV GAA	232	199	194
	RRV	1137	1187	987			RRV GAA	573	670	620			RRV	10772	11096	5215			RRV GAA	145	135	135
	SFV	5064	3983	3325			SFV GAA	55	200	131			SFV	51852	98538	109607			SFV GAA	272	136	44
Figure 8C
		Fluc						Fluc						Gluc						Gluc
Template	Replicase	1st repeat	2nd repeat	3rd repeat		Template	Replicase	1st repeat	2nd repeat	3rd repeat		Template	Replicase	1st repeat	2nd repeat	3rd repeat		Template	Replicase	1st repeat	2nd repeat	3rd repeat
VEEV	SINV	989	777	1235		VEEV	SINV GAA	1063	1475	1628		VEEV	SINV	119	89	80		VEEV	SINV GAA	269	112	108
	BFV	617	448	410			BFV GAA	402	332	376			BFV	79	91	72			BFV GAA	55	79	58
	EILV	261	379	462			EILV GAA	1592	1774	1151			EILV	83	106	108			EILV GAA	110	179	135
	VEEV	28596	24634	49005			VEEV GAA	1946	1255	1332			VEEV	81691	118358	126079			VEEV GAA	66	61	55
	CHIKV	1745	1433	986			CHIKV GAA	144	151	47			CHIKV	130	178	219			CHIKV GAA	67	90	87
	ONNV	3061	2640	2866			ONNV GAA	3416	3764	3306			ONNV	85	86	140			ONNV GAA	148	116	129
	MAYV	1274	907	1578			MAYV GAA	505	470	840			MAYV	5940	2508	1785			MAYV GAA	102	92	49
	RRV	5905	995	1292			RRV GAA	607	591	540			RRV	244	151	210			RRV GAA	95	118	39
	SFV	5433	1398	12151			SFV GAA	397	412	314			SFV	1100	619	332			SFV GAA	72	60	44
Figure 8D
		Fluc						Fluc						Gluc						Gluc
Template	Replicase	1st repeat	2nd repeat	3rd repeat		Template	Replicase	1st repeat	2nd repeat	3rd repeat		Template	Replicase	1st repeat	2nd repeat	3rd repeat		Template	Replicase	1st repeat	2nd repeat	3rd repeat
EILV	SINV	86489	52073	59412		EILV	SINV GAA	6670	4645	2061		EILV	SINV	42817	121550	68750		EILV	SINV GAA	184	143	306
	BFV	1198	793	1148			BFV GAA	356	236	144			BFV	212	318	258			BFV GAA	77	72	110
	EILV	112869	71799	70024			EILV GAA	4145	4232	2336			EILV	504947	853547	401279			EILV GAA	113	89	104
	VEEV	3186	1711	2252			VEEV GAA	286	241	181			VEEV	332	218	234			VEEV GAA	82	75	71
	CHIKV	18921	1666	1120			CHIKV GAA	111	76	88			CHIKV	88023	354	18765			CHIKV GAA	62	47	57
	ONNV	1888	1613	1439			ONNV GAA	713	578	437			ONNV	451	135	143			ONNV GAA	126	91	120
	MAYV	11025	12676	11385			MAYV GAA	72	107	60			MAYV	50204	24072	42618			MAYV GAA	70	62	55
	RRV	900	3912	1511			RRV GAA	433	367	321			RRV	587	1445	512			RRV GAA	119	115	97
	SFV	12790	13671	28811			SFV GAA	112	173	175			SFV	9604	9852	23348			SFV GAA	54	49	97

## Sheet: Fig 9
Figure 9B
		Fluc							Gluc
Template	Replicase	1st repeat	2nd repeat	3rd repeat			Template	Replicase	1st repeat	2nd repeat	3rd repeat
S-S-C	CHIKV	8084758	9942710	8370439			S-S-C	SINV	347293248	446832512	296549760
S-C-S		9049023	11528283	7188808			S-C-S		438332320	532746496	258944640
C*-S-S		2602368	8805537	3316353			C*-S-S		68184376	230506640	73709640
S-C-C		3541774	9902907	7463619			S-C-C		173102496	579552384	363436064
C*-C-S		3453435	8860923	8053684			C*-C-S		121833648	374062080	241962832
C*-S-C		3281915	10569619	7180395			C*-S-C		113124640	307346400	190920352
C*-C-C	CHIKV GAA	25910	24197	20944			C*-C-C	CHIKV GAA	45869	40382	22918
C*-C-C	CHIKV	12242465	8823072	8690855			C*-C-C	CHIKV	512419808	346213024	295590240
S-S-S		7241395	8995433	7196633			S-S-S		259482912	313760608	196042256
Figure 9C
		Fluc							Gluc
Template	Replicase	1st repeat	2nd repeat	3rd repeat			Template	Replicase	1st repeat	2nd repeat	3rd repeat
S-S-C	SINV	10054036	14088721	7447650			S-S-C	SINV	312252512	313702016	120641560
S-C-S		23095798	24082512	15418957			S-C-S		2923032	2192597	1321679
C*-S-S		94115	120232	149055			C*-S-S		14934935	2331034	10296254
S-C-C		10730568	28601344	10632624			S-C-C		1749703	3247316	1305868
C*-C-S		841247	2444019	796210			C*-C-S		151421	370577	173126
C*-S-C		109394	175827	110490			C*-S-C		8722203	13930861	8739381
S-S-S	SINV GAA	73838	70789	58628			S-S-S	SINV GAA	4724	12105	10075
S-S-S	SINV	19040370	14719363	9376047			S-S-S	SINV	509323072	379602464	153893008
C*-C-C		802614	978814	595613			C*-C-C		133120	199000	110001
Figure 9D
		Fluc							Gluc
Template	Replicase	1st repeat	2nd repeat	3rd repeat			Template	Replicase	1st repeat	2nd repeat	3rd repeat
R-R-C	CHIKV	1100935	1025810	637696			R-R-C	CHIKV	64893156	76418704	54824504
R-C-R		686384	923550	455998			R-C-R		149975456	171770112	89073056
C-R-R		4643581	6694704	5958227			C-R-R		217692640	195597632	186295920
R-C-C		668004	560567	681254			R-C-C		88736584	119192760	83683056
C-C-R		4876577	3205495	4601029			C-C-R		187890640	318412224	232694320
C-R-C		5472624	6713746	5490354			C-R-C		236885456	217614160	143108544
C-C-C	CHIKV GAA	13284	19444	17140			C-C-C	CHIKV GAA	2665	2805	9585
C-C-C	CHIKV	6742134	5886701	5216277			C-C-C	CHIKV	319526816	447333536	222924128
R-R-R		673014	512371	794421			R-R-R		52675776	39109732	66865764
Figure 9E
		Fluc							Gluc
Template	Replicase	1st repeat	2nd repeat	3rd repeat	4th repeat		Template	Replicase	1st repeat	2nd repeat	3rd repeat	4th repeat
R-R-C	RRV	6705648	4.51293e+06	8159873	8286968		R-R-C	RRV	1.2115e+09	7.73355e+08	3.69776e+08	2.18797e+08
R-C-R		10737984	9.59577e+06	14528066	12813274		R-C-R		2.18046e+08	2.03594e+08	8.5164e+07	4.08198e+07
C-R-R		1203710	798340	1107004	1565009		C-R-R		5.98655e+08	3.18948e+08	1.27196e+08	8.0257e+07
R-C-C		10976744	7.11348e+06	9109335	9939440		R-C-C		2.73282e+07	3.88165e+07	3.88165e+07	2.73282e+07
C-C-R		1551475	891521	1841832	2986208		C-C-R		4.97424e+07	1.97731e+07	1.90431e+07	1.68033e+07
C-R-C		560739	546562	687174	797711		C-R-C		2.92615e+08	2.31698e+08	1.12449e+08	5.05434e+07
R-R-R	RRV GAA	8042	7550	8652	13977		R-R-R	RRV GAA	993	947	3362	12947
R-R-R	RRV	7.09963e+06	5.04509e+06	5.11361e+06	3.40391e+06		R-R-R	RRV	1.03102e+09	6.12002e+08	2.07605e+08	4.62418e+07
C-C-C		852159	665443	574454	797711		C-C-C		1.74317e+07	2.14521e+07	5.81249e+06	5.81249e+06

## Sheet: Fig 10
Figure 10B
		Fluc						Fluc
Template	Replicase	1st repeat	2nd repeat	3rd repeat		Template	Replicase	1st repeat	2nd repeat	3rd repeat
S-S-S	SINV	19954546	21204342	19732106		S-S-S	SINV GAA	61845	63354	22962
C*-C-C		1813966	1230752	1342769
C*-S-S		430112	436803	439724
ssc*-S-S		10711696	11207020	12113166
ccs-S-S		383907	477234	510324
scc*-S-S		14674155	17188540	18007920
scs-S-S		14487064	15653164	16480514
css-S-S		125757	141093	129548
csc*-S-S		881554	773003	928884
Figure 10C
		Fluc						Fluc
Template	Replicase	1st repeat	2nd repeat	3rd repeat		Template	Replicase	1st repeat	2nd repeat	3rd repeat
SSS ΔT	SINV	575701	535611	543550		SSS ΔT	SINV GAA	60115	62263	61196
SSS ΔTATT		20610650	19134442	19684006		SSS ΔTATT		77603	72083	84429
SSS Δ14		17922904	17255102	16002603		SSS Δ14		81319	70189	73742
SSS		10407981	10361739	11159344		SSS		40935	38945	40099
cssSS+T		642025	647902	629842		cssSS+T		76051	86824	83431
cssSS+TATT		113214	104937	111245		cssSS+TATT		45695	46938	56552
cssSS+14		216833	193132	185643		cssSS+14		35740	35419	41598
cssSS+T+14		730817	725624	734196		cssSS+T+14		80301	81139	84317
cssSS+T+TATT+14		3047971	3356252	3295441		cssSS+T+TATT+14		66185	73741	77587
css-SS		117294	115945	113153		css-SS		32281	33631	32509

## Sheet: S2 Fig
S2 Fig E
mock	Live cells count	R1 count	% R1/live	R1 mean
1	20585	29	0.141	740
2	19759	45	0.228	778
3	20080	51	0.254	750
cmv-egfp	Live cells count	R1 count	% R1/live	R1 mean
1	19081	8635	45.254	20316
2	19796	8295	41.603	19509
3	19076	8181	42.886	19483
hspoli-zsg	Live cells count	R1 count	% R1/live	R1 mean
1	18888	2125	11.251	20768
2	18590	2062	16.471	22580
3	19130	2011	10.512	20189
zsg neg	Live cells count	R1 count	% R1/live	R1 mean
1	18615	44	0.236	6180
2	19327	42	0.217	732
3	19682	34	0.173	747

## Sheet: S3 Fig
S3 Fig E
mock	Live cells count	R1 count	% R1/live	R1 mean
1	25080	41	0.163	785
2	24942	48	0.192	745
3	24653	42	0.17	761
ubi-egfp	Live cells count	R1 count	% R1/live	R1 mean
1	24615	4896	19.89	15326
2	24877	4878	19.608	12326
3	24317	5862	24.107	16162
albpoli-zsg	Live cells count	R1 count	% R1/live	R1 mean
1	24530	75	0.306	15587
2	24253	127	0.524	19099
3	24125	87	0.361	25878
zsg neg	Live cells count	R1 count	% R1/live	R1 mean
1	24851	37	0.149	748
2	24694	36	0.146	789
3	24648	45	0.183	759
